# Supplementary material for: Review of the Existing Evidence for Sex-Specific Relationships between Prenatal Phthalate Exposure and Children’s Neurodevelopment
Source: Int J Environ Res Public Health. 2021 Dec 9;18(24):13013. doi: 10.3390/ijerph182413013 (PMC8700807; doi:10.3390/ijerph182413013)
Supplement: Supplementary file 1 [file ijerph-18-13013-s001.zip]

Archive with 1 entries (1 files):
- ijerph-1442031-supplementary.pdf
